# Supplementary material for: Construction of Bimetallic and Trimetallic Aggregates with a [Y(COT)2]− Building Block: Solid-State Structures and Solution Behavior
Source: Organometallics. 2025 Sep 8;44(18):2092–8. doi: 10.1021/acs.organomet.5c00233 (PMC12458972; doi:10.1021/acs.organomet.5c00233)
Supplement: Supplementary file 2 [file om5c00233_si_002.xyz]

96
[K([2.2.2]cryptand)][Y(COT)2] 
  Y   9.40517949490504     10.64432536063548      5.97033181585858
  C   10.25909487191192      8.15091354090882      5.60846861185382
  H   11.04535960427513      7.83854487575870      4.91323092728218
  C   8.98890218430852      8.21739685449049      4.99134900745173
  H   9.02117703059050      7.91848104244164      3.94343131987172
  C   7.71478307719314      8.69463923325574      5.37137893884390
  H   7.00178377990904      8.66859786162119      4.54352358512739
  C   7.17271722171006      9.30077308072498      6.52562003698060
  H   6.14701263423597      9.65188636260302      6.37914938487183
  C   7.68731141167557      9.66391786440042      7.78806677513058
  H   6.96115612998836     10.21495357161701      8.39238815880613
  C   8.95342315233179      9.58627550418466      8.40534487955649
  H   8.96858798339013     10.08021929832881      9.38088762872835
  C   10.22838035203310      9.11403896289394      8.02575687629412
  H   10.99110509173474      9.33260857264232      8.77841580776459
  C   10.77309162832962      8.51814417052212      6.87039129163816
  H   11.85783141430374      8.39473497622322      6.93381491216957
  C   8.54907519578768     13.09113678730820      6.27766846384809
  H   7.78818886389883     13.47627459747562      6.96188153054776
  C   9.83206555568195     13.05282127240713      6.86625980207188
  H   9.82854936841625     13.41647748924346      7.89737040432482
  C   11.09597830396481     12.56132428833315      6.47228391659921
  H   11.83889447821955     12.63465214256428      7.27104526864818
  C   11.59900304639635     11.90491976105788      5.32793520433990
  H   12.63832774668197     11.58900401875281      5.45259240917632
  C   11.04807188941082     11.46634074311539      4.10408302516798
  H   11.76353094662356     10.89296462014734      3.50785813145419
  C   9.76499658837470     11.50366293277632      3.51562184353911
  H   9.72572686771429     10.95650976181330      2.56837073373807
  C   8.50085663908188     11.99521329945385      3.90927019143522
  H   7.71129327234397     11.73980640919091      3.19532100066642
  C   7.99813478751941     12.65336507171967      5.05313743371330
  H   6.91286290339515     12.78457425885070      5.01550434445777
  K   6.64063914370657      5.85584479376041      3.79457772001764
  O   7.83085111874768      4.89777366697648      6.15225535914417
  O   5.44961990759340      6.43787955854272      6.15557552438737
  O   4.17020961949091      4.52158468275450      2.96503503780326
  N   3.94495400347921      7.33909463424359      3.84512835964557
  C   9.22456969798672      4.75847418833578      6.01754799647215
  H   9.65352169651603      4.34221469365867      6.95118308872685
  H   9.69102548546428      5.74993465350189      5.86801895154919
  C   7.49539428757593      5.77618349934612      7.20257525815763
  H   7.92878777193832      6.77402259303701      7.02240289329385
  H   7.89656761228208      5.39511633223582      8.16245834372032
  C   6.00152096091234      5.89762882243311      7.33121411418711
  H   5.54373498299105      4.91219266922676      7.54943321962954
  H   5.80423487326466      6.56722603978996      8.18784098729211
  C   4.24474961679466      7.11851905850389      6.33173853506640
  H   4.30439392414649      7.78196810416372      7.21563420996984
  H   3.41685059530430      6.40583936502945      6.52694495871808
  C   3.95567784305872      8.00366462610208      5.13661793935888
  H   2.99137730920000      8.52720226958515      5.33083576925257
  H   4.73318223143432      8.77871648880796      5.11211949967362
  C   2.87390367866861      6.36875843700391      3.73562099219182
  H   1.88671674177544      6.85820538821710      3.57611782302381
  H   2.80009290462944      5.81718238754607      4.68330003150177
  C   3.07598386931128      5.33886019135888      2.64948371609035
  H   2.15427603723419      4.72787769144469      2.57242612560656
  H   3.22569633765447      5.81128645064927      1.65862772602064
  C   4.34030267907700      3.47074898850843      2.05824389463557
  H   4.59227600876455      3.85817254074575      1.05067531948155
  H   3.40616225183070      2.88114998577442      1.96557285442574
  C   3.90727745255698      8.30197323833142      2.75742879505438
  H   3.12459925593345      9.07411669042345      2.92955848459928
  H   3.62737071800213      7.77501621449331      1.83363176325517
  O   6.16548247389251      8.08291195519013      2.02114794385321
  O   8.61924945683521      6.72293160841317      2.05369763708706
  O   6.66202398177458      3.23036047610173      2.49205303915842
  N   9.20774615841187      4.26359332394034      3.55626454717714
  C   5.21264450205802      9.01006173141502      2.47361293792215
  H   5.02446390558598      9.77399911003125      1.69345250495696
  H   5.59447576094255      9.55461417218484      3.35830999924043
  C   7.36139648815805      8.69189805796881      1.60113671791445
  H   7.84207380338864      9.22896999030130      2.44128760683890
  H   7.15699192855773      9.43418948014556      0.80402859924272
  C   8.29974660465644      7.65035408700592      1.05140711157199
  H   7.83980921431670      7.13849051561478      0.18303921977290
  H   9.21076604108091      8.16841091250738      0.69602975133462
  C   9.79322583871317      5.99273829033922      1.83142478289921
  H   10.62826292309144      6.67813072682010      1.58793695300567
  H   9.67089422024493      5.32429871589867      0.95599032547234
  C   10.18363131497533      5.22855222394679      3.08009790459659
  H   11.16696415214309      4.74496692201997      2.87878861205791
  H   10.35458156832670      5.96336456372214      3.88000560528013
  C   9.03870212138964      3.15657799533110      2.63659944429134
  H   9.88249992105029      2.43305789969378      2.69916483679853
  H   9.03663993643550      3.54485250179138      1.60818936790218
  C   7.74455612227730      2.39990999488542      2.81676917701124
  H   7.75822982505778      1.51363036161294      2.15097303647244
  H   7.63576541874639      2.01946929010405      3.85104622460421
  C   5.43509631052589      2.56043787785135      2.53622587940563
  H   5.20908898524261      2.22221887304054      3.56723312133201
  H   5.45770716466593      1.66237218164002      1.88685448404176
  C   9.53900520414020      3.79603452908281      4.89593187792510
  H   10.61463680179165      3.52011054687674      4.96242126837154
  H   8.96983771785152      2.87587155252035      5.09405152854580
89
[K(18-crown-6)(THF)][Y(COT)2] 
  Y   8.67137684280771      6.59856532481318      8.25159021103745
  K   8.71183875437261     10.58834571779773      5.75830629775871
  O   11.17780520292387     11.82962770803433      6.62865783520242
  O   11.15079782987140     10.67601512709813      4.12557509118646
  O   8.64703147482334      9.63096949129855      3.09003844634361
  O   6.21262333792906     10.65723837239806      4.15737494763585
  O   6.36185427656912     11.94258604744953      6.62449795572764
  O   8.80267954614721     12.95521763960698      7.64975813341310
  O   8.70713239883236     12.74324113377704      3.79887112049472
  C   10.24717185116746      5.54067979151111     10.01661509499432
  H   11.19693682373180      5.90729006946475     10.41528197519191
  C   10.41730348161109      4.77598575896119      8.84147916396122
  H   11.46750319179002      4.68982640125330      8.54925832467879
  C   9.54641759512591      4.18871051540579      7.89698210073538
  H   10.08307721260663      3.75780087468603      7.04742341801488
  C   8.14450599942965      4.11911383743240      7.73861038662581
  H   7.85443767682957      3.64688402154714      6.79614212304142
  C   7.03299244474966      4.60668832604902      8.46116952275208
  H   6.08704149868274      4.42174285682946      7.94490838430938
  C   6.86284648583112      5.36826101634949      9.63841699026610
  H   5.81671367810973      5.63258892166921      9.81530305716657
  C   7.73371944543510      5.96017169708467     10.58000313538544
  H   7.20104866196592      6.57529607473095     11.31048698930084
  C   9.13566443071164      6.03292262433119     10.73555777932839
  H   9.43005343091663      6.69282674206424     11.55618378453668
  C   10.31811850207079      8.71106176131677      7.97510722458919
  H   11.27085028822311      8.88617270836939      8.48177042485328
  C   10.47013596866301      7.96130268595370      6.78833817919438
  H   11.50925912099604      7.66932584113629      6.61155477419223
  C   9.58623216157608      7.39784789860100      5.83938239286087
  H   10.10488562082843      6.78977207729060      5.09297580811345
  C   8.18406707131687      7.34084807139142      5.69701063538610
  H   7.87709242219206      6.71158032762468      4.85745098572508
  C   7.08405959663013      7.82404439210143      6.44079020197222
  H   6.12895413590321      7.45635874287902      6.05395034062417
  C   6.92852505946174      8.56788144109902      7.63249698623599
  H   5.88272110168723      8.65113507653779      7.94137863158956
  C   7.81228514484881      9.13793346902508      8.57311657886765
  H   7.28744511465564      9.54380931214946      9.44279790931438
  C   9.21815080565610      9.19884002330718      8.71375893188435
  H   9.52135497882771      9.63807386630202      9.66878451104944
  C   9.96348361896320     12.78977598871664      8.42029383829240
  H   9.95115768608670     11.80115959612967      8.91520190280220
  H   10.02560275519480     13.57146458404970      9.20413842125192
  C   11.18185966862962     12.88572242443603      7.54383117638274
  H   11.20165904319638     13.86153841595594      7.01682272002211
  H   12.07952732513369     12.83959677184501      8.19199438394578
  C   12.35349699619290     11.70997479533849      5.88001875653587
  H   13.23172001710137     11.58603487445504      6.54422784768269
  H   12.52036624817832     12.62184399371546      5.27100313850424
  C   12.24633148414606     10.50713238530276      4.98167085150865
  H   13.18869709716110     10.41173448189583      4.40523724097055
  H   12.11813149135485      9.59540571432236      5.59310540130670
  C   11.02537603840134      9.66387758472997      3.16385809160187
  H   10.95312791620693      8.67218006891247      3.64922219429346
  H   11.90953927379004      9.65753203845410      2.49440742284419
  C   9.79248804342260      9.90061941717548      2.33339853166820
  H   9.78185721699357     10.95041557377417      1.98153719870247
  H   9.83464412413486      9.23735140502453      1.44587948074578
  C   7.46028673326702      9.74796039179114      2.36303022422563
  H   7.41365920950419      8.97864225262111      1.56519326451498
  H   7.39849058999570     10.73976544773815      1.87306646930684
  C   6.27845939446562      9.56681166991302      3.27824560244114
  H   5.35683848985067      9.50446588105724      2.66501730018046
  H   6.38674608180392      8.62161096324488      3.84083258066549
  C   5.15459642877081     10.61112301842498      5.07318604569732
  H   5.25725328258951      9.73325262499119      5.73629243887208
  H   4.17997047789005     10.54164189642777      4.54895246132698
  C   5.16812822240851     11.87063502418712      5.89967692201620
  H   5.05625326191597     12.75782430714978      5.24430102473611
  H   4.29641910014408     11.85075182499327      6.58416548424759
  C   6.42129936414550     13.00206419183869      7.53356134502749
  H   5.52317705222157     13.00950736724000      8.18316336273192
  H   6.45631208052564     13.97503519812770      7.00373792844337
  C   7.63103418588682     12.84504642603927      8.41329900534278
  H   7.60284083914047     13.62817596029368      9.19773502041979
  H   7.59073418793811     11.85678106957396      8.90800583822995
  C   7.59259478880984     13.44801157827091      3.29925253053621
  H   6.72032307358656     12.78812375236695      3.38452069297066
  H   7.75285812974064     13.68837629744295      2.22865493686343
  C   7.50605125072696     14.73883018415627      4.12802941826819
  H   7.25112801381649     15.60418208644164      3.49924665451178
  H   6.72959628415108     14.66071781658185      4.90330145007890
  C   8.90746501334768     14.85406842501702      4.75839314027054
  H   8.86023947201336     14.66861880705357      5.84070093721448
  H   9.37466954124019     15.83589317653677      4.59474920089262
  C   9.68017174127334     13.72001752278757      4.08534479186254
  H   10.16097167490411     14.06520689541319      3.14702018493312
  H   10.44626232312727     13.25567604131448      4.71635535856684
120
[Y2K2(COT)4(THF)4] 
  K   1.05273171736046      4.11590402204055     11.15245050304788
  K   8.26685346141868     -1.09829412495992     11.16739958381782
  Y   -2.57517567217773      6.41630877349361     12.07404919975188
  Y   4.67117997199470      1.53722082210069     11.09674400436243
  O   10.04347541148415     -0.38186552938568      9.24364577490803
  O   8.44122678166457     -3.34953472438013      9.68242925004000
  O   8.60545422133060     -3.05315179729633     13.11673414367766
  O   10.44727302695802     -0.45038280716039     12.61033793343461
  C   -5.11278426604104      5.89908115143218     11.96767061258365
  H   -5.62555578243642      4.98170228004516     11.66610632652241
  C   -4.84725890749421      6.75095784800406     10.87297995446039
  H   -5.20103552265789      6.33448860940103      9.92590080917450
  C   -4.13684685648993      7.95851331224823     10.69702817543347
  H   -4.07464939518691      8.25609609869980      9.64674569790433
  C   -3.39736038700994      8.81448630899226     11.54266008687160
  H   -2.90165152285791      9.61734663664431     10.99027541626396
  C   -3.06053063576128      8.81684427219511     12.91417615175771
  H   -2.36513818079681      9.62035834935991     13.17087456459190
  C   -3.32579584050204      7.96481065825103     14.00876465274961
  H   -2.78771493609466      8.26705457281037     14.91142287426797
  C   -4.03739014589576      6.75757713180242     14.18544403829922
  H   -3.91809615453491      6.34649000725997     15.19148220329965
  C   -4.77761884049800      5.90220366284121     13.33980390371905
  H   -5.09263755914920      4.98624343950037     13.84706985335816
  C   -1.84265599180320      3.80915279760128     12.00810681878539
  H   -2.44723731806271      2.92655949142644     12.23183283868602
  C   -1.93578428053123      4.19735005965044     10.65112532069693
  H   -2.59507037313532      3.54420437532126     10.07370293627167
  C   -1.44388851076514      5.28068998915768      9.88576923227991
  H   -1.81431115330656      5.26695379348099      8.85763898856738
  C   -0.65882783986651      6.42519265112279     10.16084841752538
  H   -0.56595949221788      7.08418011619256      9.29373734783804
  C   -0.03696613499607      6.95966372496546     11.31345217260650
  H   0.42092397190800      7.93385851606955     11.12566790345554
  C   0.05672460050563      6.57047844432679     12.67001279232665
  H   0.57305170932360      7.31376559310456     13.28245318886283
  C   -0.43353395703974      5.48664769204034     13.43449221816187
  H   -0.20431242585110      5.58916392710997     14.49796084097293
  C   -1.22035925016117      4.34374487949535     13.16029311562377
  H   -1.45517672143446      3.77394275186741     14.06269657667440
  C   2.14341804465217      1.20341034364517     11.66039823828221
  H   1.59901666485068      0.31598474779764     11.99128223059000
  C   2.20750928203640      1.30337625881513     10.25124323690287
  H   1.70324907072562      0.47292167917496      9.75139953546363
  C   2.83908130603186      2.18009995191846      9.33865866574168
  H   2.70807580085385      1.86612161299237      8.30030526956938
  C   3.67000770069724      3.31813463041175      9.45755677754994
  H   4.03027740756967      3.67318211489589      8.48920528311929
  C   4.21327064658019      4.05035152977192     10.53801137248393
  H   4.89454437728968      4.83742486432085     10.20713560298645
  C   4.14811468090151      3.95042686279305     11.94682109735840
  H   4.78840562421632      4.68067721228926     12.44635464005297
  C   3.51469975898644      3.07555266109424     12.85868059900752
  H   3.77755828478393      3.29224613953854     13.89615604677638
  C   2.68457600880952      1.93779175799769     12.74016117590952
  H   2.45620397809276      1.48563117879943     13.70784082336144
  C   5.26807718729254     -0.88471882150713     12.04206535145413
  H   4.61584515171453     -1.57225847378158     12.58631138914217
  C   5.17293941694382     -1.04947809846000     10.64063585827281
  H   4.47311092176462     -1.84106144938310     10.36088102429327
  C   5.68744281157001     -0.36288777989092      9.51679756306429
  H   5.28601020094462     -0.74535805494425      8.57456167311769
  C   6.50866447299568      0.77344249954178      9.32937732013955
  H   6.58720059480323      1.05948045132519      8.27697290742127
  C   7.16647318991561      1.68482912924921     10.18663479188477
  H   7.63517766196816      2.50755507649953      9.64050738326549
  C   7.27692478095641      1.83885709651152     11.58775899673637
  H   7.81673112524496      2.74739786808759     11.86672913082904
  C   6.76057228120983      1.15357607493757     12.71080087521068
  H   6.99650883149731      1.65830750246065     13.65100851714413
  C   5.92424349375920      0.02889946096452     12.89883416743274
  H   5.66020526175020     -0.12027943176470     13.94871910343558
  C   10.78339787754891      0.79690801001565      9.54357990702781
  H   11.69207435097188      0.51505124341371     10.09671988808112
  H   10.17405001035261      1.44825879476337     10.19619718036676
  C   11.06310574510269      1.46209339382776      8.20410707453981
  H   11.97906468813677      1.04931000948791      7.75059839128604
  H   11.18932647433280      2.55082297135685      8.28792673707725
  C   9.83816740691151      1.05064094081712      7.39390257597277
  H   8.97698110666488      1.68649914351649      7.65151774534047
  H   9.98829198319305      1.10334671734278      6.30635732259584
  C   9.60638323005663     -0.36704487956447      7.89147290577693
  H   8.54811527498470     -0.67161542795112      7.85681941219327
  H   10.19899480129102     -1.09598050898623      7.30651901292005
  C   7.33345257727525     -3.84052355284031      8.93238371043202
  H   6.82124035249223     -2.98785049486286      8.45265187185396
  H   6.61532947159579     -4.31679805551641      9.61949302269126
  C   7.91741788766550     -4.80440631613122      7.90839751913707
  H   7.31814697960238     -4.86021330793645      6.98881646356147
  H   7.98380562821042     -5.82090422815254      8.32844792026148
  C   9.31428992139796     -4.22921819071542      7.69666621026487
  H   10.03249976776176     -4.95425769462960      7.28816352119386
  H   9.27495140896280     -3.36739438458215      7.01099566393610
  C   9.66939704007876     -3.77180161357026      9.10218248078349
  H   10.09260100712143     -4.60358748792020      9.69678762173796
  H   10.37629679133951     -2.92842891428103      9.13552056834609
  C   8.07509309416903     -4.33763293349810     12.85550538038104
  H   8.60706157398847     -5.10457688562190     13.45374827626465
  H   8.22657544374478     -4.54770293891538     11.78763467084900
  C   6.61864983865189     -4.22459069260119     13.27539840680696
  H   6.14582103209718     -5.19713283734956     13.47214810527879
  H   6.04677921379703     -3.71902248052860     12.48124145818290
  C   6.71102473653337     -3.33425408246563     14.52052612030742
  H   5.86068694249883     -2.64258868101968     14.59636451258573
  H   6.72813784003550     -3.93955487946059     15.43885516581917
  C   8.04461652703530     -2.58715379671190     14.33496487746456
  H   7.91886122967746     -1.49698659308051     14.25113226967037
  H   8.74021142001417     -2.79130324618901     15.16965636556461
  C   11.43668324594235     -1.41729228590185     12.93331467445663
  H   12.24215629174904     -1.39320049687201     12.17412007499046
  H   10.96235237425766     -2.40913725858073     12.91662115487050
  C   11.95879225558375     -1.01139718214331     14.30145313724693
  H   12.97338718159712     -1.38338119490449     14.50252615935488
  H   11.29328615421435     -1.39607429441193     15.09130512180051
  C   11.86815893327438      0.50878201531113     14.22012741858473
  H   11.84427424465610      1.00525251850802     15.20012971302326
  H   12.72848511272035      0.91056421285935     13.66095983114406
  C   10.58127673897144      0.70447587017654     13.42907803205826
  H   9.69918147249338      0.78094624133265     14.08996203607474
  H   10.59532147864222      1.60252436219161     12.79057523820359
90
[YKCa(COT)3(THF)3] 
  Ca  0.90329411030108      9.66956338411910     16.81718503885075
  K   4.21470521759479      8.77717387366097     19.53183821256235
  Y   6.71963130314901      9.55718920511030     23.05469974264643
  O   -0.81392569000531     11.34260237105012     16.83728713196699
  O   -0.98417794613210      8.31908178856851     16.15192871030341
  O   1.00875556858097     10.47180402236078     14.53284922577262
  C   7.23428273247441     11.62391193813493     24.53134183130209
  H   6.85830228568952     12.64773128722817     24.45346805054216
  C   6.39016165142626     10.79763141114099     25.30541176273098
  H   5.51459659462370     11.33308380522614     25.68251331865120
  C   6.35390728150480      9.42003110981999     25.61550029589465
  H   5.45688643006932      9.14299516305305     26.17592405633700
  C   9.17976554223331     10.29240549887119     23.41030708372826
  H   9.94967641165790     10.53323724271722     22.67232161267773
  C   8.39054465390261     11.41391831162569     23.74787623527835
  H   8.69740468681510     12.31498445119937     23.20952506947329
  C   9.14084224000675      8.91443979215859     23.71746430338850
  H   9.88638704782948      8.34186806749038     23.15891739018338
  C   7.14363031957353      8.29837604754846     25.27901717623816
  H   6.71027712778138      7.36172700408356     25.64014216981613
  C   8.29750227046708      8.08801898449162     24.49252462995919
  H   8.54424909508929      7.02782184156207     24.38946218429123
  C   6.20673305648674     10.77657774481503     20.70309841958453
  H   6.61543062414375     11.71364529179258     20.31717719487703
  C   6.98246888571587      8.28008025870800     20.67892977030615
  H   7.85210982025769      7.74748971031692     20.28553125653526
  C   5.04936443174597     10.97675418055196     21.48982662071050
  H   4.77212212580926     12.03125268006955     21.56323819769460
  C   7.00725846791161      9.65991045446815     20.36682178382330
  H   7.89030849542273      9.94043407117951     19.78721983007627
  C   6.14465354028267      7.44586452256868     21.45596551477766
  H   6.51960927474740      6.42119162330154     21.52004742507725
  C   4.18545805097069      8.76427188162625     22.57751539723600
  H   3.40130128613492      8.51400175095431     23.29615871632696
  C   4.21215206891595     10.14315075118344     22.26598419278521
  H   3.44015063068121     10.70563020385062     22.79678424098832
  C   4.98517795900734      7.64707254287215     22.24136020487081
  H   4.67480109854231      6.73989778120612     22.76585902539891
  C   2.37004188905033     11.03580118981786     18.48068624899926
  H   2.40439329302772     12.08177637501717     18.79623040015143
  C   1.11174200596750      8.89581881422179     19.30719173898954
  H   0.39849759375168      8.68087253598265     20.10754933494200
  C   3.20628312171582     10.77803154380798     17.36807793762728
  H   3.72985337931603     11.67291914881450     17.02024741042989
  C   2.24860032743397      7.49494878049392     17.41236891580568
  H   2.20068877737214      6.45180445265690     17.08555275325585
  C   1.50472769183260     10.25512719319921     19.28287219652812
  H   1.02843069930955     10.84043901870520     20.07362713477931
  C   3.11527286899204      8.27562618223272     16.60753496445970
  H   3.57924451597138      7.69290947334626     15.80595999654390
  C   1.42473570230099      7.75181553803020     18.53428361913393
  H   0.88899699345428      6.86024597790501     18.87298027510526
  C   3.51714506884456      9.63351462325869     16.59612609527665
  H   4.21371350872651      9.85410138617074     15.78201723052327
  C   -0.84427912154622     12.44160934389261     17.76041616452594
  H   0.05797006402926     13.05510713015808     17.60035038827201
  H   -0.80242087873672     12.04039259999169     18.78220814596955
  C   -2.11930625989731     13.20225479094212     17.43727575098073
  H   -2.04502055171811     14.26987477112606     17.68594120662753
  H   -2.97115980061922     12.78418421530295     17.99697657795978
  C   -2.28230487913631     12.92867626999253     15.94591277577858
  H   -3.30515156706642     13.08643882593782     15.57620318623782
  H   -1.60573883081568     13.57121310887663     15.35952387809292
  C   -1.84424079298724     11.47850568470565     15.85575984173535
  H   -2.67277670209532     10.79121711851128     16.10108397203068
  H   -1.42983795537549     11.18275191909079     14.88163488340832
  C   -1.92643205015918      7.98364491417443     17.17604315231945
  H   -2.90582031871256      8.43039286146389     16.92607216146258
  H   -1.57006221082276      8.41177001269542     18.12518011404189
  C   -1.98524440990225      6.46918993130899     17.17304147492842
  H   -2.92144682256207      6.07831803390909     17.59495252358191
  H   -1.14518296882491      6.06479858073005     17.75782276274053
  C   -1.80658190532947      6.15813710543404     15.69051822488209
  H   -1.45101716237548      5.13651256842255     15.49674305274162
  H   -2.75869163297474      6.29078139787278     15.15274002828527
  C   -0.79683639131036      7.21264471529449     15.26007394554882
  H   0.24163164097923      6.85545208901220     15.36802302722288
  H   -0.94653691309239      7.56209369159711     14.22662004670793
  C   1.44917298330886     11.82913597905593     14.40632472714897
  H   1.68980356708056     12.21006273085101     15.41039548908518
  H   0.62938810785569     12.43550910442070     13.97952266403931
  C   2.64811453060357     11.77241401064214     13.48029361830013
  H   2.83167455586777     12.72491003715454     12.96438934308451
  H   3.54895234334319     11.51080610835232     14.05587502909223
  C   2.25974753108951     10.63490918386202     12.54209551780082
  H   3.11747713359895     10.17719313637521     12.03034712150942
  H   1.55982284429610     10.99453501214189     11.77109150614258
  C   1.56511484923649      9.66505273816444     13.48563033270241
  H   0.75105624775354      9.09871485480593     13.00728188923249
  H   2.27339053854070      8.95330413938147     13.94217819956027
33
Y(COT)2-
  Y   11.19418836918099     10.79479992648989      6.63399585377972
  C   11.18494443748009      8.59923650882939      5.15962193526386
  H   11.97675511511420      8.22176889837906      4.50590792043346
  C   10.32600339631757      9.50329388696459      4.49668600023711
  H   10.61210281547410      9.65982718871838      3.45254776527964
  C   9.25578342963130     10.33588018608868      4.89164138704668
  H   8.90856155631691     10.98155159377973      4.07974449459083
  C   8.60422660804451     10.61217695017261      6.11384186418560
  H   7.87399430832453     11.42149854338605      6.02261968879616
  C   8.75392297268050     10.17186334019478      7.44767921850610
  H   8.11348147011226     10.72370521997001      8.14198778417502
  C   9.61360716548973      9.26891145973469      8.11152593117180
  H   9.47989654591384      9.28748691927215      9.19703470699926
  C   10.67969753742398      8.43216736731848      7.71437101754389
  H   11.17415815627993      7.95565675666046      8.56595761821732
  C   11.33051498641662      8.15411745345757      6.49213414263766
  H   12.20658681819726      7.51240334689175      6.62341920714603
  C   11.20343285714776     12.99036230508737      8.10837003553168
  H   10.41162244315459     13.36782979074877      8.76208444467203
  C   12.06237377993971     12.08630492834049      8.77130586905164
  H   11.77627438000221     11.92977204279543      9.81544424385484
  C   13.13259406624653     11.25371899488917      8.37635058324920
  H   13.47981630036708     10.60804817406647      9.18824772780743
  C   13.78415078897915     10.97742255771819      7.15414998602449
  H   14.51438334374633     10.16810117211351      7.24537173624798
  C   13.63445378846429     11.41773636840595      5.82031284032646
  H   14.27489525420922     10.86589516882897      5.12600377435835
  C   12.77477007845432     12.32068929562524      5.15646673575757
  H   12.90848122975079     12.30211456357224      4.07095800636151
  C   11.70867951611099     13.15743336007284      5.55362128917869
  H   11.21422006257008     13.63394540482694      4.70203492791280
  C   11.05786195543565     13.43548279051233      6.77585825601947
  H   10.18179046702275     14.07719753608766      6.64457400763559
